# Supplementary material for: The Role of Mitochondrial Mutations and Chronic Inflammation in Diabetes
Source: Int J Mol Sci. 2021 Jun 23;22(13):6733. doi: 10.3390/ijms22136733 (PMC8268113; doi:10.3390/ijms22136733)
Supplement: Supplementary file 1 [file ijms-22-06733-s001.zip]

Archive with 1 entries (1 files):
- ijms-1260786-SI.pdf
